# Supplementary material for: Critical roles of ARHGAP36 as a signal transduction mediator of Shh pathway in lateral motor columnar specification
Source: eLife. 2019 Jul 15;8:e46683. doi: 10.7554/eLife.46683 (PMC6658197; doi:10.7554/eLife.46683)
Supplement: Figure 2—source data 1. [file elife-46683-fig2-data1.xlsx]

## Sheet: Sheet1
Shh ISH signal (Relative intensity)
sh-vector	sh-Shh
95.4538	53.0296
101.116	80.5745
89.4155	53.4244
96.2544	48.8845
93.2424	81.2238
102.128	73.9831
91.333	55.1041
96.9889
106.135
86.3566
87.2568
92.2246
% marker+ cells relative to uninjected side
BrdU		Nkx2.2		Olig2		cCasp3
sh-vector	sh-Shh	sh-vector	sh-Shh	sh-vector	sh-Shh	sh-vector	sh-Shh
100	95.8333	73.0159	100	72.2222	85	85.7143	100
107.143	102	96.2963	96.2963	92.8571	100	150	133.333
107.018	94.3662	98.4375	118.333	73.6842	72.2222	125	83.3333
110.769	88.5417	131.818	87.5	114.286	85.7143	100	133.333
105	97.2603	95	103.509	93.3333	95.6522	100	100
95.0617	116.667	103.226	118	73.6842	84.6154	50	66.6667
						80	133.333
						100	150
						50	200
							125
							125
							75
% MNs relative to uninjected side
LMCl		LMCm		MMC		HMC		Total MNs
sh-vector	sh-Shh	sh-vector	sh-Shh	sh-vector	sh-Shh	sh-vector	sh-Shh	sh-vector	sh-Shh
106.667	72.973	106.897	87.234	125	78.7879	109.091	80	103.419	84.6995
111.905	73.0769	115.686	79.0323	129.412	83.3333	125	100	100	97.0588
104.348	70.5882	75.8621	111.765	76.9231	106.667	100	75	100.613	90.2098
90	70.8333	89.1892	88.8889	106.667	65.3846	75	80	99.2063	102.632
90.2439	80	91.3043	81.3953	124.138	88.4615	100	111.111	92.9204	84.0708
97.7273	82.6087	103.125	89.2308	94.1176	65.2174	100	150	100.901	98.1651
	102.778	107.143	81.9672		117.647		66.6667	97.4576	88.7324
	75	93.3333			119.048		100	94.4882	81.8966
	77.7778	97.2973			100		75		83.4586
	70.3704	97.619					75		97.1963
	66.6667	95					125		85.9813
	68.1818						71.4286		89.7436
	52.2727						109.091		86.0759
							112.5		80.1325
							150
