# Supplementary material for: Critical roles of ARHGAP36 as a signal transduction mediator of Shh pathway in lateral motor columnar specification
Source: eLife. 2019 Jul 15;8:e46683. doi: 10.7554/eLife.46683 (PMC6658197; doi:10.7554/eLife.46683)
Supplement: Figure 3—source data 1. [file elife-46683-fig3-data1.xlsx]

## Sheet: Sheet1
% MNs relative to control									Total MNs/section
LMCm		LMCl		HMC		MMC			Cervical
Control	Shh-cKO	Control	Shh-cKO	Control	Shh-cKO	Control	Shh-cKO		Control	Shh-cKO
120.377	74.717	97.9184	48.9592	72.2166	79.7392	116.59	63.3641		288	199
132.83	51.8868	95.587	39.6336	139.92	114.343	63.3641	68.4332		330	216
95.4717	53.9623	83.9301	55.9534	97.7934	106.82	106.452	78.5714		265	204
110	29.0566	93.2556	62.9475	129.388	123.37	86.1751	63.3641		292	188
141.132	87.1698	74.6045	62.9475	85.7573	91.7753	131.797	60.8295		312	228
101.698	89.2453	90.9242	81.5987	106.82	88.7663	121.659	76.0369		296	246
89.2453	53.9623	104.913	81.5987	120.361	60.1805	86.1751	88.7097		279	205
83.0189	99.6226	109.575	69.9417	64.6941	69.2076	93.7788	106.452		234	231
97.5472	39.434	93.2556	79.2673	100.802	81.2437	98.8479	88.7097		269	201
83.0189	72.6415	114.238	79.2673	75.2257	75.2257	78.5714	91.2442		268	230
85.0943	87.1698	100.25	67.6103	123.37		116.59	108.986		318
101.698	58.1132	83.9301	83.9301	102.307			65.8986
110	95.4717	128.226	58.2848	85.7573			106.452
95.4717	45.6604	121.232	69.9417	96.2889			91.2442
97.5472	22.8302	104.913	67.6103	99.2979			144.47
132.83	110	125.895	48.9592				141.935
87.1698	103.774	69.9417	67.6103				86.1751
74.717	60.1887	74.6045	93.2556				103.917
66.4151	83.0189	90.9242	58.2848				124.194
87.1698	45.6604	109.575	86.2614				144.47
95.4717	87.1698	95.587	76.9359
112.075	64.3396	81.5987	67.6103
		79.2673
		121.232
		121.232
		118.901
		111.907
		102.581
# of marker+ cells/section
Olig2		Ki67		Sox2
Control	Shh-cKO	Control	Shh-cKO	Control	Shh-cKO
42	29	88	32	822	824
46	26	46	52	871	830
35	36	46	37	810	805
30	28	44	41	887	873
40	21	41	34	734	792
27	32	46	55	908	732
32	33	44	39	740	748
24	28	55	63	793	794
38	34	35	44	740	772
23		41	41	787	766
40		66	43	860	751
18		28	33	730	762
23		67	40	816
39		39	40	958
24		29	55
27		46	46
		46	44
		20	37
		59	54
		53	28
		45	35
		60
		60
		34
		37
		41
		63
