# Supplementary material for: Critical roles of ARHGAP36 as a signal transduction mediator of Shh pathway in lateral motor columnar specification
Source: eLife. 2019 Jul 15;8:e46683. doi: 10.7554/eLife.46683 (PMC6658197; doi:10.7554/eLife.46683)
Supplement: Figure 3—figure supplement 1—source data 1. [file elife-46683-fig3-figsupp1-data1.xlsx]

## Sheet: Sheet1
ARHGAP36 expression (relative intensity)				# of BrdU+ cells/section
Control	Shh-cKO			Control	Shh-cKO
79.7811	60.583			340	368
69.6775	42.7319			372	345
124.708	52.7676			344	359
137.725	60.026			343	347
52.9946	68.0725			379	332
66.0172	52.6705			342	347
85.2017	67.9793			325	344
51.9777	40.7096			385	356
102.246	37.9673			418	370
104.035	37.3287			392	449
64.9284	50.1863			382	428
46.7357	81.7083			351	327
92.6387	44.1486			250	341
47.6672	45.5518			249	367
126.466	70.2947			327
135.188	71.3233
143.786	50.3668
107.375	61.994
80.8835	61.4118
125.123	59.6748
126.381	60.1949
130.517	64.5519
154.699	86.5214
133.43	77.9995
75.9462	84.6292
85.5433
76.7516
73.1631
133.641
150.082
118.294
96.398
