# Supplementary material for: Critical roles of ARHGAP36 as a signal transduction mediator of Shh pathway in lateral motor columnar specification
Source: eLife. 2019 Jul 15;8:e46683. doi: 10.7554/eLife.46683 (PMC6658197; doi:10.7554/eLife.46683)
Supplement: Figure 4—source data 1. [file elife-46683-fig4-data1.xlsx]

## Sheet: Sheet1
Enrichment fold change (ChIP)
Arhgap36-enhancer				Untr6
IgG	a-Isl1	a-Lhx3		IgG	a-Isl1	a-Lhx3
1.13811	56.6357	17.1095		0.981405	10.433	4.44055
0.861891	51.232	19.6789		1.0186	2.16689	4.50989
