# Supplementary material for: Critical roles of ARHGAP36 as a signal transduction mediator of Shh pathway in lateral motor columnar specification
Source: eLife. 2019 Jul 15;8:e46683. doi: 10.7554/eLife.46683 (PMC6658197; doi:10.7554/eLife.46683)
Supplement: Figure 4—source data 2. [file elife-46683-fig4-data2.xlsx]

## Sheet: Sheet1
Relative Luciferase activity
vector	Isl1	Lhx3	Isl1+Lhx3
162.023	472.579	1441.93	3422.35
232.143	262.077	780.536	3332.56
183.128	286.107	485.844	3007.8
