# Supplementary material for: Critical roles of ARHGAP36 as a signal transduction mediator of Shh pathway in lateral motor columnar specification
Source: eLife. 2019 Jul 15;8:e46683. doi: 10.7554/eLife.46683 (PMC6658197; doi:10.7554/eLife.46683)
Supplement: Figure 4—source data 3. [file elife-46683-fig4-data3.xlsx]

## Sheet: Sheet1
% Hb9+ cells relative to uninjected side
LacZ	Isl1+Lhx3
106.475	168.056
98.6111	160.294
112.121	162.195
93.4211	220.833
94.9275	154.545
90.9091
102.198
104.348
