# Supplementary material for: Critical roles of ARHGAP36 as a signal transduction mediator of Shh pathway in lateral motor columnar specification
Source: eLife. 2019 Jul 15;8:e46683. doi: 10.7554/eLife.46683 (PMC6658197; doi:10.7554/eLife.46683)
Supplement: Figure 5—source data 1. [file elife-46683-fig5-data1.xlsx]

## Sheet: Sheet1
Relative mRNA levels
Day0	Day2	Day4	Day6
0.716866	0.884598	6.83552	148.319
1.28313	1.01253	6.44713	137.977
