# Supplementary material for: Critical roles of ARHGAP36 as a signal transduction mediator of Shh pathway in lateral motor columnar specification
Source: eLife. 2019 Jul 15;8:e46683. doi: 10.7554/eLife.46683 (PMC6658197; doi:10.7554/eLife.46683)
Supplement: Figure 6—source data 1. [file elife-46683-fig6-data1.xlsx]

## Sheet: Sheet1
# marker+ cells/section
CMV-ARHGAP36 OE				UAS-ARHGAP36 OE
Hb9+/Lhx3+ MMC		FoxP1+ LMC		Hb9+/Lhx3+ MMC		FoxP1+ LMC
uninjected	injected	uninjected	injected	uninjected	injected	uninjected	injected
66	67	67	101	63	58	48	99
57	57	74	137	44	40	53	99
68	66	78	129	45	42	81	107
46	61	74	128	46	45	61	98
46	46	68	160	47	47	61	99
36	39	54	125	49	43	83	105
45	44	67	111
38	34	75	108
86	84	90	130
77	78	80	216
64	69	80	236
37	38	126	190
26	20	65	159
18	18	75	171
60	62	69	175
57	61	95	174
51	52	98	220
22	20	84	132
		61	105
		103	115
