# Supplementary material for: Critical roles of ARHGAP36 as a signal transduction mediator of Shh pathway in lateral motor columnar specification
Source: eLife. 2019 Jul 15;8:e46683. doi: 10.7554/eLife.46683 (PMC6658197; doi:10.7554/eLife.46683)
Supplement: Figure 6—figure supplement 1—source data 1. [file elife-46683-fig6-figsupp1-data1.xlsx]

## Sheet: Sheet1
Relative luciferase activiy
-	PKA	ARHGAP36	PKA+ARHGAP36
115.933	21144.4	82.3928	1168.51
102.642	20447.5	71.3477	1193.95
