# Supplementary material for: Critical roles of ARHGAP36 as a signal transduction mediator of Shh pathway in lateral motor columnar specification
Source: eLife. 2019 Jul 15;8:e46683. doi: 10.7554/eLife.46683 (PMC6658197; doi:10.7554/eLife.46683)
Supplement: Figure 7—source data 1. [file elife-46683-fig7-data1.xlsx]

## Sheet: Sheet1
% FoxP1+ cells relative to uninjected side
LacZ	AKT WT	AKT CA	AKT DN		ARHGAP36+LacZ	ARHGAP36+PKA DN
107.576	282.759	150.943	77.9661		231.481	85.9375
108.571	243.59	172.414	43.0894		235.294	125.18
95.1807	225.581	153.333	78.3505		171.622	151.145
88.2979	182.353	242.857	81.4433		165.385	155.2
91.4286	180.357	160	82.4561		185.135	125
73.6842	320	290	81.4433		231.343	108.075
91	149.206		83.5165		295	131.298
103.846	178.723		81.3187		270	115.441
101.754			80.2198		144.444	89.2473
106.522			81.1966		144	113.187
			83.4711		165.672	109.649
			81		244.615	94.5545
			76.4151		228	130
			87.5		392.632	86.8293
					389.333	93.7824
					402.273	94.6746
					381.579	123.121
					304.545	88.1773
						85.1351
						95.1691
						115.736
						100
						109.375
						113.043
						70.8333
						116.667
						35.2941
