# Supplementary material for: Critical roles of ARHGAP36 as a signal transduction mediator of Shh pathway in lateral motor columnar specification
Source: eLife. 2019 Jul 15;8:e46683. doi: 10.7554/eLife.46683 (PMC6658197; doi:10.7554/eLife.46683)
Supplement: Figure 7—figure supplement 1—source data 1. [file elife-46683-fig7-figsupp1-data1.xlsx]

## Sheet: Sheet1
% Remaining protein of ARHGAP36
vector				AKT WT
0 hr	2 hr	12 hr	24hr	0 hr	2 hr	12 hr	24hr
100	28.1656	10.3543	27.6939	100	132.793	161.475	139.073
100	27.3961	9.98	22.1418	100	127.749	142.046	109.775
