# Supplementary material for: Critical roles of ARHGAP36 as a signal transduction mediator of Shh pathway in lateral motor columnar specification
Source: eLife. 2019 Jul 15;8:e46683. doi: 10.7554/eLife.46683 (PMC6658197; doi:10.7554/eLife.46683)
Supplement: Figure 8—source data 1. [file elife-46683-fig8-data1.xlsx]

## Sheet: Sheet1
% MNs relative to control																		Total MNs
Cervical											Thoracic							Cervical		Thoracic
LMCm		LMCl		HMC		MMC		V2IN			HMC		MMC		PGC
Control	Arhgap36-/-	Control	Arhgap36-/-	Control	Arhgap36-/-	Control	Arhgap36-/-	Control	Arhgap36-/-		Control	Arhgap36-/-	Control	Arhgap36-/-	Control	Arhgap36-/-		Control	Arhgap36-/-	Control	Arhgap36-/-
92.3295	78.125	92.2034	39.322	102.564	110.256	96.9388	94.3878	100	119.048		84.1402	98.1636	107.143	102.381	99.4083	81.6568		211	164	157	164
88.0682	65.3409	86.7797	63.7288	87.1795	120.513	112.245	119.898	98.0952	116.19		89.1486	108.18	114.286	90.4762	110.059	85.2071		204	187	168	170
80.9659	89.4886	86.7797	70.5085	105.128	120.513	104.592	102.041	83.8095	100.952		124.207	104.3	107.143	119.048	67.4556	49.7041		203	202	188	169
73.8636	55.3977	82.7119	59.661	92.3077	115	96.9388	104.592	110.476	105.714		99.1653	103.3	88.0952	105.6	88.7574	89.3		261	186	161	170
89.4886	63.9205	104.407	44.7458	97.4359	116	102.041	94.3878	100.952	98.0952		93.1553	105.2	95.2381	103.5	95.858	78.9		253	185	160	163
129.261	66.4	112.542	63.7288	115.385	112.5	102.041	99.6	115.238	93.3333		110.184	101.5	88.0952	104.1	138.462	92.1		240	176	186	166
120.739		127.458				114.796		89.5238	86.6667
107.955		115.254				104.592		88.5714	91.4286
105.114		105.763				81.6327		113.333	99.0476
112.216		74.5763				84.1837
		96.2712
		115.254
