# Supplementary material for: Critical roles of ARHGAP36 as a signal transduction mediator of Shh pathway in lateral motor columnar specification
Source: eLife. 2019 Jul 15;8:e46683. doi: 10.7554/eLife.46683 (PMC6658197; doi:10.7554/eLife.46683)
Supplement: Figure 8—figure supplement 1—source data 1. [file elife-46683-fig8-figsupp1-data1.xlsx]

## Sheet: Sheet1
# of marker+ cells/section
BrdU		Nkx2.2		Olig2		Hb9
Control	Arhgap36-/-	Control	Arhgap36-/-	Control	Arhgap36-/-	Control	Arhgap36-/-
365	355	73	78	49	45	193	195
359	338	72	60	38	37	194	207
436	296	63	67	32	30	213	225
450	493	73	69	34	33	161	190
367	523	79	64	29	31	202	145
499	436	55	67	36	28	203	161
485	506	64	67	28	32	171	169
437		72		29		174
528		69		30		188
435		69		34		142
477		66		34		150
361		90		28		184
382		70		26		180
343		78		30		179
						202
