# Supplementary material for: Critical roles of ARHGAP36 as a signal transduction mediator of Shh pathway in lateral motor columnar specification
Source: eLife. 2019 Jul 15;8:e46683. doi: 10.7554/eLife.46683 (PMC6658197; doi:10.7554/eLife.46683)
Supplement: Figure 8—figure supplement 2—source data 1. [file elife-46683-fig8-figsupp2-data1.xlsx]

## Sheet: Sheet1
% relative to control
Cervical				Thoracic
FoxP1+ LMC		Hb9/Lhx3+ MMC		FoxP1/Isl1+ PGC		Hb9/Lhx3+ MMC
Control	Arhgap36-/y	Control	Arhgap36-/y	Control	Arhgap36-/y	Control	Arhgap36-/y
83.8284	92.4092	74.0214	116.726	107.463	89.5522	92.1162	109.544
93.7294	95.0495	76.8683	96.7972	116.418	111.94	102.075	97.0954
100.33	107.591	93.9502	96.7972	94.0299	89.5522	82.1577	94.6058
96.3696	93.0693	130.961	93.9502	89.5522	99.5	104.564	98.9
105.611	76.5677	108.185	97.5	85.0746	87.3	107.054	101.4
85.8086	114.851	99.6441	95.4	107.463	101.2	112.033	103.2
100.99		122.42
100.33		93.9502
109.571
119.472
99.0099
104.95
